# Supplementary material for: Belantamab Mafodotin in Patients with Relapsed/Refractory Multiple Myeloma: Results of the Compassionate Use or the Expanded Access Program in Spain
Source: Cancers (Basel). 2023 May 29;15(11):2964. doi: 10.3390/cancers15112964 (PMC10251953; doi:10.3390/cancers15112964)
Supplement: Supplementary file 1 [file cancers-15-02964-s001.zip]

Archive with 1 entries (1 files):
- cancers-2384734-supplementary.pdf
